# Supplementary material for: Daily Liquorice Consumption for Two Weeks Increases Augmentation Index and Central Systolic and Diastolic Blood Pressure
Source: PLoS One. 2014 Aug 25;9(8):e105607. doi: 10.1371/journal.pone.0105607 (PMC4143270; doi:10.1371/journal.pone.0105607)
Supplement: Data S1 — Leskinen data. (TXT) [file pone.0105607.s004.txt]

SUBJECT_ID	GROUP	AGE	HEIGHT	WEIGHT1	WEIGHT2	HB	KOL	TRIGLY	HDL	LDL	FP_GLUK	K.1	K.2	NA.1	KREA.1	P_ALDOS.1	P_ALDOS.2	RAD_SAP.1	RAD_SAP.2	RAD_DAP.1	RAD_DAP.2	AO_SAP.1	AO_SAP.2	AO_DAP.1	AO_DAP.2	AO_PP.1	AO_PP.2	HR.1	HR.2	CI.1	CI.2	PWV.1	PWV.2	ECW.1	CHANGE_ECW	SVRI_RAD.1	SVRI_RAD.2	AIX75.1	AIX75.2
L003	L	29	174	71	71	143	4,8	0,44	2,01	2,6	5,6	4,0	3,0	139	81	390	131	123	120	60	72	105	107	61	72	43	34	53	42	3	2	7	8	11,9	1,3	1 920	2 735	1,9	-1,8
L007	L	26	176	68	71	144	3,9	1,02	1,44	2,0	5,0	4,1	3,6	140	91	1 293	78	117	118	70	72	100	105	70	72	29	32	52	47	2	2	7	7	11,9	1,6	2 890	3 001	-4,2	5,8
L008	L	46	158	63	68	131	5,1	1,16	2,30	2,3	5,2	4,2	3,8	139	67	262	153	123	123	69	71	117	117	70	73	47	44	56	61	3	3	7	8	11,3	2,8	2 222	2 007	27,2	30,6
L009	L	26	171	69	72	144	3,6	0,64	1,42	1,9	5,0	3,6	3,6	140	64	564	189	105	103	59	53	95	86	59	53	34	31	45	52	2	3	7	7	12,1	0,5	2 388	2 082	7,9	-7,4
L010	L	32	172	68	69	140	3,7	0,72	1,68	1,7	4,7	4,1	3,5	139	77	421	201	145	158	66	78	112	137	66	78	45	57	48	47	3	2	7	8	14,4	1,0	2 671	3 164	-11,0	11,1
L011	L	37	185	83	83	135	3,5	0,66	1,73	1,5	5,1	4,0	3,8	139	77	438	132	111	121	70	69	98	110	71	70	27	40	56	59	2	3	7	8	15,3	0,0	2 572	2 387	0,6	14,3
L013	L	46	168	61	61	131	4,7	0,57	1,53	2,9	5,2	4,2	3,3	139	63	336	188	131	150	84	84	120	138	84	86	35	53	69	66	4	3	8	10	12,3	-4,0	2 044	2 625	18,1	23,2
L014	L	51	168	64	64	132	5,4	0,82	2,15	2,9	4,9	3,7	4,1	140	60	280	182	117	126	59	69	108	120	60	69	47	51	58	55	4	4	7	7	11,1	0,3	1 552	1 533	22,0	27,6
L015	L	26	176	87	87	138	4,4	1,22	1,85	2,0	5,2	3,7	3,5	137	69	938	165	115	139	74	83	105	125	75	84	29	41	73	69	3	4	8	8	12,3	0,7	1 952	1 920	18,2	11,4
L016	L	36	172	63	64	125	4,7	0,39	2,73	1,8	5,4	3,7	3,8	139	66	768	224	115	116	65	68	100	104	66	69	34	35	71	67	3	3	6	7	11,3	0,5	2 078	2 375	8,5	14,5
L017	L	31	192	89	89	154	5,1	0,81	1,56	3,2	4,9	4,5	4,4	141	110	636	233	121	133	64	79	100	115	64	80	36	35	56	55	3	3	7	7	16,3	-0,2	2 292	2 736	-12,7	-4,7
L018	L	23	178	74	77	139	3,8	0,62	1,59	1,9	5,3	3,6	3,7	139	84	287	162	111	118	67	65	95	102	68	66	27	36	57	49	3	3	6	6	12,0	0,3	2 194	2 485	-3,8	3,0
L019	L	29	182	69	71	145	4,3	0,99	1,59	2,3	5,6	3,8	3,8	141	77	459	288	116	129	62	74	101	112	63	74	37	38	58	61	4	4	7	7	11,4	1,4	1 722	1 899	7,0	5,1
L020	L	25	165	61	64	134	6,5	1,13	2,28	3,7	4,8	3,6	3,6	140	68	627	186	109	117	63	71	91	104	64	72	28	31	71	65	3	3	6	7	10,9	0,9	1 793	1 941	1,2	9,2
L021	L	41	168	65	67	130	4,9	0,91	2,13	2,4	5,2	4,0	3,5	142	62	506	160	109	131	70	80	98	119	71	81	27	37	63	63	3	3	7	8	11,7	0,4	1 955	2 311	14,1	17,7
L022	L	37	189	79	82	159	4,9	0,89	1,35	3,1	4,8	4,0	3,2	137	116	453	123	122	135	75	87	109	122	75	87	34	35	55	43	3	2	7	7	13,1	3,1	2 409	3 634	8,7	11,5
L023	L	35	181	70	71	142	4,1	0,50	1,85	1,7	5,6	4,1	4,3	140	80	369	252	125	116	79	62	112	100	79	62	32	37	46	57	2	3	7	7	13,3	-0,5	3 012	2 261	3,7	8,8
L024	L	39	171	81	84	149	4,8	0,82	1,31	3,1	6,3	3,7	3,6	140	89	301	156	141	133	78	76	129	125	79	77	50	47	51	51	2	2	8	7	12,8	0,3	3 328	3 292	15,8	18,2
M005	L	26	160	58	58	142	3,6	0,48	1,99	1,4	5,2	3,6	3,9	141	85	189	392	120	115	66	61	100	100	67	62	33	38	81	62	3	3	8	6	11,2	0,1	1 955	2 313	10,9	14,1
M022	L	30	164	62	62	143	4,8	1,62	1,95	2,1	5,3	3,9	3,6	139	94	926	338	122	131	68	82	109	119	68	82	39	37	69	55	4	3	7	7	12,7	0,0	1 787	2 432	12,8	12,1
M001	C	27	185	76	76	151	3,8	0,68	1,45	2,0	4,8	4,0		140	87	245		112	108	55	54	94	90	55	55	38	35	65	61	3	3	8	8	13,9	-0,9	2 034	1 832	5,4	-0,3
M002	C	25	167	58	58	119	2,7	0,43	1,37	1,1	5,4	3,6		135	55	965		111	101	68	58	101	91	69	59	33	32	75	74	4	3	6	6	11,7	0,0	1 681	1 880	28,8	18,9
M004	C	26	170	65	65	133	5,2	0,69	1,94	2,9	4,7	4,1		140	69	1 023		114	122	61	63	98	105	61	63	36	41	54	56	3	3	6	6	12,5	0,4	1 890	2 459	6,1	9,2
M006	C	23	168	58	58											773		121	108	52	59	101	92	52	59	42	33	46	42	2	2	6	6	14,0	-1,0	2 446	2 905	1,4	-3,0
M007	C	24	174	78	77	159	2,9	0,47	1,45	1,2	4,6	3,9		142	82	1 054		103	94	48	49	85	77	49	49	36	28	56	48	3	2	6	7	14,2	-0,6	1 922	2 452	-12,4	-17,9
M008	C	29	172	80	80	136	4,8	2,00	1,34	2,6	5,6	3,8		138	73	1 148		108	98	62	54	96	85	64	55	31	29	87	74	3	3	7	6	13,0	-0,4	1 877	2 001	19,3	11,5
M009	C	33	189	78	78	161	3,7	0,67	1,62	1,8	4,7	3,7		141	96	384		124	119	59	63	103	102	60	64	44	37	68	69	4	3	6	7	13,1	-0,1	1 685	1 903	7,5	8,8
M010	C	44	181	75	76	156	3,6	0,98	1,96	1,2	5,6	4,0		141	82	420		110	104	64	65	98	94	64	66	34	28	61	52	3	2	7	7	15,3	-0,3	1 903	2 446	6,4	4,6
M011	C	43	180	83	82	165	5,3	0,61	1,90	3,1	5,3	4,2		143	88	353		115	132	66	81	103	120	67	82	36	38	57	57	2	2	7	7	13,5	0,5	2 657	3 230	13,3	13,7
M012	C	40	176	63	63	146	4,0	0,80	1,84	1,8	5,1	3,9		138	59	570		112	106	75	69	104	98	76	70	28	28	65	68	3	3	8	8	11,7	-0,9	2 598	1 845	18,4	17,6
M013	C	30	188	84	83	160	4,0	0,89	1,46	2,1	5,0	4,1		139	66	1 173		112	109	61	61	96	98	62	61	34	36	70	59	3	2	7	8	13,3	0,5	2 077	2 439	12,9	11,1
M015	C	25	177	81	81	161	4,1	0,87	1,01	2,7	5,8	4,0		138	101	598		133	120	75	65	110	97	76	66	34	31	74	66	3	3	9	8	13,8	-0,6	2 301	2 475	-7,4	-12,5
M016	C	44	174	81	80	140	4,9	0,81	1,71	2,8	5,2	4,0		140	67	425		119	114	71	63	107	101	71	64	35	36	47	49	2	2	7	7	12,7	0,7	2 854	2 980	2,5	0,9
M017	C	21	176	74	74	142	3,3	0,73	1,17	1,8	4,6	4,0		142	77	336		126	119	60	57	100	95	60	57	39	38	62	58	2	2	7	7	13,9	0,2	2 551	2 395	-12,1	-7,8
M018	C	45	178	80	80	162	6,7	1,40	1,54	4,5	5,0	3,8		139	79	275		128	128	84	86	113	115	84	86	28	28	82	75	4	3	8	9	12,7	-0,1	2 070	2 490	11,9	9,5
M019	C	26	173	58	58	131	3,9	1,09	2,16	1,2	4,3	3,7		142	63	3 720		103	117	55	60	90	104	56	61	34	42	59	63	3	3	6	6	11,0	0,2	1 944	1 928	10,8	13,1
M020	C	28	187	78	78	160	4,4	0,67	1,66	2,4	4,8	3,9		141	82	448		153	135	82	72	129	117	83	73	45	42	78	68	3	3	10	8	13,5	0,2	2 656	2 525	7,7	7,7
M021	C	44	156	76	73	138	4,3	0,87	1,26	2,6	5,4	3,9		141	74	239		127	128	79	83	120	118	80	85	40	33	71	88	2	2	9	9	11,0	-0,5	3 645	3 165	30,3	30,8
M023	C	31	158	52	57	132	4,3	1,05	2,47	1,4	5,1	4,1		140	76	6 138		107	105	61	61	98	96	63	61	36	33	72	63	3	2	7	6	9,8	0,6	2 221	2 494	27,8	17,4
M025	C	42	168	68	68	129	4,5	0,48	1,81	2,5	5,3	3,9		141	74	259		109	98	61	61	94	93	61	61	33	32	61	50	3	2	7	7	11,8	0,4	2 081	2 273	11,2	21,9
M026	C	37	175	67	66	134	5,3	1,58	2,64	1,9	4,7	3,5		134	74	726		116	114	66	67	103	101	67	68	36	32	61	60	3	3	7	8	11,7	0,3	1 913	1 845	10,8	4,7
M027	C	30	178	72	73	156	5,1	1,04	1,82	2,8	5,3	3,9		139	88	253		115	115	58	63	96	98	59	64	36	34	58	58	3	3	7	6	12,4	0,3	2 057	1 943	-3,4	-1,6
M028	C	40	168	83	83	119	4,7	1,15	1,79	2,4	5,1	3,8		138	68	350		97	105	50	54	85	89	50	54	34	35	60	65	3	3	6	7	12,9	0,3	1 759	1 716	9,8	4,3
M029	C	35	172	68	68	131	4,0	0,55	1,48	2,3	4,8	3,7		140	71	297		106	101	58	59	92	90	59	59	34	31	57	54	2	2	7	7	13,2	-0,1	2 578	2 659	6,3	9,3
M030	C	41	178	72	73	133	4,5	1,62	1,99	1,8	5,9	3,7		139	76	353		107	105	69	61	96	89	70	62	26	27	52	65	2	2	6	7	14,0	0,3	3 406	2 412	8,4	2,0
M031	C	36	165	60	60	124	3,9	0,52	1,47	2,2	4,8	3,7		141	69	278		106	108	56	64	89	98	57	65	32	33	70	58	3	2	6	6	11,5	0,0	2 051	2 753	9,3	13,3
M032	C	48	173	72	75	153	5,1	2,58	1,20	2,7	5,4	4,3		140	94	420		145	143	82	76	130	127	83	78	45	49	71	74	3	3	10	11	12,7	0,1	2 893	2 759	20,9	19,1
M033	C	22	175	69	70	113	4,6	0,41	2,24	2,2	4,7	3,7		137	67	245		97	98	51	49	79	80	52	50	27	30	46	54	2	3	6	5	14,4	-1,2	2 052	1 617	-16,4	-15,8
M034	C	38	166	64	64	140	4,6	0,82	2,05	2,2	4,5	3,7		141	71	356		105	97	64	60	92	85	64	61	27	23	65	66	3	2	7	6	11,9	0,1	2 355	2 345	1,6	4,7
M035	C	38	175	62	62	160	4,5	0,71	2,12	2,1	4,7	4,0		140	68	1 379		128	136	74	73	118	119	75	74	44	45	62	62	3	4	7	7	11,3	0,1	2 277	1 912	19,5	13,2
